# Supplementary material for: Enhancing Anti-SARS-CoV-2 Neutralizing Immunity by Genetic Delivery of Enveloped Virus-like Particles Displaying SARS-CoV-2 Spikes
Source: Vaccines (Basel). 2023 Aug 31;11(9):1438. doi: 10.3390/vaccines11091438 (PMC10537688; doi:10.3390/vaccines11091438)
Supplement: Supplementary file 1 [file vaccines-11-01438-s001.zip]

Archive with 1 entries (1 files):
- vaccines-2529503-supplementary.pdf
